# Supplementary material for: Living with the Late Effects of Childhood Cancer Treatment: A Descriptive Qualitative Study
Source: Int J Environ Res Public Health. 2021 Aug 8;18(16):8392. doi: 10.3390/ijerph18168392 (PMC8393717; doi:10.3390/ijerph18168392)
Supplement: Supplementary file 1 [file ijerph-18-08392-s001.zip]

Archive with 1 entries (1 files):
- ijerph-1273488-supplementary.pdf
